# Supplementary material for: Targeting MDM4 as a Novel Therapeutic Approach in Prostate Cancer Independent of p53 Status
Source: Cancers (Basel). 2022 Aug 16;14(16):3947. doi: 10.3390/cancers14163947 (PMC9405814; doi:10.3390/cancers14163947)
Supplement: Supplementary file 1 [file cancers-14-03947-s001.zip]

Archive with 2 entries (2 files):
- cancers-1838033-supplementary.pdf
- Supplementary Materials.docx
